# Supplementary material for: Predicting Medical Students’ Current Attitudes Toward Psychiatry, Interest in Psychiatry, and Estimated Likelihood of Working in Psychiatry: A Cross-Sectional Study in Four European Countries
Source: Front Psychiatry. 2018 Mar 12;9:49. doi: 10.3389/fpsyt.2018.00049 (PMC5857547; doi:10.3389/fpsyt.2018.00049)
Supplement: Supplementary file 1 [file table_1.xlsx]

## Sheet: Table S1A
Table S1A Comparison of responders and non-responders
		Sample: N = 1356		Sample: N = 158a
Sample characteristics		N	(%)	N	(%)	χ2, t Value	df	p
Age (mean, SD), years		24	(3.74)	24	(7.25)	-1.557	1509	0.120
Gender						0.474	1	0.517
	Female	955	(70.4)	114	(73.3)
	Male	401	(29.6)	42	(26.9)
Nationality						5.571	3	0.133
	Swiss	117	(8.6)	18	(11.4)
	Austrian	111	(8.2)	13	(8.2)
	Hungarian, other	63	(4.6)	13	(8.2)
	German	1065	(78.5)	114	(72.2)
Medical school, country						9.865	3	0.020
	Swiss	126	(9.3)	21	(13.7)
	Austrian	144	(10.6)	16	(10.5)
	Hungarian	116	(8.6)	22	(14.4)
	German	970	(71.5)	94	(61.4)
Semesters						5.721	2	0.057
	1st - 4th semester	256	(18.9)	42	(26.9)
	5th - 10th semester	810	(59.7)	84	(53.8)
	> 10th semester	290	(21.4)	30	(19.2)
Previous experience						10.109	1	0.001
	Yes	489	(36.1)	36	(23.2)
	No	867	(63.9)	119	(76.8)
a In the sample of the non-responders, not all values sum up to N = 158 due to missing values: 2 missings concerning gender and number of semesters, 3 missings concerning age and experience with psychiatry, 5 missings concerning country of university.
Statistically significant findings (p > 0.05) are shown in bold font.

## Sheet: Table S1B
	Table S1B Comparison of responders and non-responders
			Sample: N = 1163		Sample: N = 193
	Sample characteristics		N	(%)	N	(%)	χ2, t Value	df	p
	Age (mean, SD), years		24	(3.80)	24	(3.34)	-2.061	280.69	0.040
	Gender						8.456	1	0.004
		Female	802	(69.0)	153	(79.3)
		Male	361	(31.0)	40	(20.7)
	Nationality						4.16	4	0.385
		Swiss	103	(8.9)	14	(7.3)
		Austrian	95	(8.2)	16	(8.3)
		Hungarian, other	59	(5.1)	4	(2.1)
		German	906	(77.9)	159	(82.4)
	Medical school, country						7.203	3	0.066
		Swiss	110	(9.5)	16	(8.3)
		Austrian	133	(11.4)	11	(5.7)
		Hungarian	95	(8.2)	21	(10.9)
		German	825	(70.9)	145	(75.1)
	Semesters						4.325	2	0.115
		1st - 4th semester	220	(18.9)	36	(18.7)
		5th - 10th semester	705	(60.6)	105	(54.4)
		> 10th semester	238	(20.5)	52	(17.9)
	Previous experience						1.141	1	0.285
		Yes	426	(36.6)	63	(32.6)
		No	737	(63.4)	130	(67.4)
	Statistically significant findings (p > 0.05) are shown in bold font.
