# Supplementary material for: Predicting Medical Students’ Current Attitudes Toward Psychiatry, Interest in Psychiatry, and Estimated Likelihood of Working in Psychiatry: A Cross-Sectional Study in Four European Countries
Source: Front Psychiatry. 2018 Mar 12;9:49. doi: 10.3389/fpsyt.2018.00049 (PMC5857547; doi:10.3389/fpsyt.2018.00049)
Supplement: Supplementary file 2 [file table_2.xlsx]

## Sheet: Table S2
Table S2 Mixed effect models: ATP-30-G sum score (N = 1290), interaction effect gender x previous experience
Sample characteristics		Estimate	Standard Error	df	t Value/z Value	Pr > |t|
Intercept		106.87	0.92	341	115.55	< 0.0001
Age (centered), years		0.13	0.11	1290	1.22	0.222
Gender
	Female	3.87	0.97	1285	4	< 0.0001
	Male (Ref)a
Nationality
	Swiss	3.72	4.67	1255	0.8	0.426
	Austrian	4.96	1.92	1269	2.59	0.01
	Hungarian/other	-1.97	1.79	1290	-1.1	0.27
	German (Ref)a
Medical school, country
	Swiss	-2.92	4.61	897	-0.63	0.526
	Austrian	-1.61	1.86	59	-0.86	0.392
	Hungarian	-3.6	1.54	23	-2.33	0.029
	German (Ref)a
Semesters
	1st - 4th semester	-1.95	1.02	644	-1.92	0.055
	> 10th semester	0.94	0.95	909	0.99	0.32
	5th - 10th semester (Ref)a
Previous experience
	Yes	8.4	1.41	1279	5.94	< 0.0001
	No (Ref)a
Gender x previous experience
	Female * yes	-3.44	1.66	1282	-2.08	0.038
Random effects
Residual		1.56	1.71		0.91	0.181
Intercept		160.25	6.44		24.89	< 0.0001
a Ref = reference category;
Fit statistics: AIC = 10250.6, BIC = 10277.7
Statistically significant findings (p > 0.05) are shown in bold font.
