# Supplementary material for: Predicting Medical Students’ Current Attitudes Toward Psychiatry, Interest in Psychiatry, and Estimated Likelihood of Working in Psychiatry: A Cross-Sectional Study in Four European Countries
Source: Front Psychiatry. 2018 Mar 12;9:49. doi: 10.3389/fpsyt.2018.00049 (PMC5857547; doi:10.3389/fpsyt.2018.00049)
Supplement: Supplementary file 3 [file table_3.xlsx]

## Sheet: Table S3
Table S3 Mixed effect models: Interest in psychiatry (N = 1356); interaction effect gender x previous experience
Sample characteristics		Estimate	Standard Error	df	t Value/z Value	Pr > |t|
Intercept		54.65	1.63	1356	33.52	< 0.0001
Age (centered), years		-0.11	0.2	1356	-0.58	0.561
Gender
	Female	6.99	1.76	1356	3.96	< 0.0001
	Male (Ref)a
Nationality
	Swiss	-11.56	8.22	1356	-1.41	0.16
	Austrian	0.96	3.37	1356	0.28	0.776
	Hungarian/other	-5.88	3.19	1356	-1.85	0.065
	German (Ref)a
Medical school, country
	Swiss	9.3	7.97	1356	1.17	0.244
	Austrian	-5.12	3.04	1356	-1.68	0.092
	Hungarian	-4.54	2.37	1356	-1.92	0.055
	German (Ref)a
Semesters
	1st - 4th semester	0.76	1.79	1356	0.43	0.67
	> 10th semester	-1.24	1.68	1356	-0.74	0.462
	5th - 10th semester (Ref)a
Previous experience
	Yes	18.22	2.57	1356	7.08	< 0.0001
	No (Ref)a
Gender x previous experience
	Female x yes	-4.88	3	1356	-1.62	0.105
Random effects
Residual		559.09	21.47		26.04	< 0.0001
Intercept
a Ref = reference category;
Fit statistics: AIC = 12454.6, BIC = 12479.9
Statistically significant findings (p > 0.05) are shown in bold font.
