# Supplementary material for: Predicting Medical Students’ Current Attitudes Toward Psychiatry, Interest in Psychiatry, and Estimated Likelihood of Working in Psychiatry: A Cross-Sectional Study in Four European Countries
Source: Front Psychiatry. 2018 Mar 12;9:49. doi: 10.3389/fpsyt.2018.00049 (PMC5857547; doi:10.3389/fpsyt.2018.00049)
Supplement: Supplementary file 4 [file table_4.xlsx]

## Sheet: Table S4
Table S4 Mixed effect models: Likelihood of working in psychiatry (N = 1356); interaction effect gender x previous experience
Sample characteristics		Estimate	Standard Error	df	t Value/z Value	Pr > |t|
Intercept		24.91	1.85	1356	13.43	< 0.0001
Age (centered), years		0.16	0.22	1356	0.7	0.486
Gender
	Female	6.61	2.01	1356	3.3	0.001
	Male (Ref)a
Nationality
	Swiss	5.91	9.35	1356	0.63	0.528
	Austrian	1.62	3.84	1356	0.42	0.672
	Hungarian/other	2.26	3.62	1356	0.62	0.534
	German (Ref)a
Medical school, country
	Swiss	-7.84	9.07	1356	-0.86	0.388
	Austrian	-5.5	3.46	1356	-1.59	0.112
	Hungarian	-5.97	2.69	1356	-2.22	0.027
	German (Ref)a
Semesters
	1st - 4th semester	4.13	2.03	1356	2.03	0.043
	> 10th semester	-0.21	1.91	1356	-0.11	0.914
	5th - 10th semester (Ref)a
Previous experience
	Yes	20.42	2.93	1356	6.98	< 0.0001
Gender x previous experience
	Female x yes	-5.36	3.42	1356	-1.57	0.117
Random effects
Residual		723.39	27.78		26.04	< 0.0001
Intercept
a Ref = reference category;
Fit statistics: AIC = 12804.0, BIC = 12829.3
Statistically significant findings (p > 0.05) are shown in bold font.
