# Supplementary material for: Predicting Medical Students’ Current Attitudes Toward Psychiatry, Interest in Psychiatry, and Estimated Likelihood of Working in Psychiatry: A Cross-Sectional Study in Four European Countries
Source: Front Psychiatry. 2018 Mar 12;9:49. doi: 10.3389/fpsyt.2018.00049 (PMC5857547; doi:10.3389/fpsyt.2018.00049)
Supplement: Supplementary file 5 [file table_5.xlsx]

## Sheet: Table S5
Table S5 General Linear Model: I would like to be a psychiatrist (ATP-30-G; N = 1353)
		Model a					Model b
Sample characteristics		Estimate	Standard Error	df	t-value	Pr > t	Estimate	Standard Error	df	t-value	Pr > t
Age (centered), years		0.0135	0.01485	1296	0.91	0.3635	0.02376	0.0151	1292	1.57	0.1159
Gender
	Female	0.3318	0.135	1296	2.46	0.0141	0.3416	0.1351	1292	2.53	0.0116
	Male (Ref)a
Nationality
	Swiss	0.4186	0.6258	1296	0.67	0.5037	0.4246	0.6279	1292	0.68	0.499
	Austrian	0.2257	0.2566	1296	0.88	0.3793	0.2028	0.257	1292	0.79	0.4301
	Hungarian/other	0.08346	0.2415	1296	0.35	0.7297	0.05015	0.2423	1292	0.21	0.836
	German (Ref)a
Medical school, country
	Swiss	-0.3267	0.1809	1296	-1.81	0.0712	-0.4165	0.6089	1292	-0.68	0.4941
	Austrian	-0.41	0.6067	1296	-0.68	0.4993	-0.3714	0.2324	1292	-1.6	0.1103
	Hungarian	-0.3228	0.2316	1296	-1.39	0.1636	-0.3071	0.181	1292	-1.7	0.09
	German (Ref)a
Semesters
	1st - 4th semester	0.1973	0.1356	1296	1.45	0.1461	0.3065	0.1378	1292	2.22	0.0263
	> 10th semester	-0.08723	0.1275	1296	-0.68	0.4939	-0.1628	0.1289	1292	-1.26	0.2068
	5th - 10th semester (Ref)a
Previous experience
	Yes	1.3215	0.1974	1296	6.69	<.0001
	No (Ref)a
Gender * previous experience
	Female * yes	-0.4035	0.2277	1296	-1.77	0.0766
Type of previous experience
	Curriculum-related						1.7124	0.245	1292	6.99	<.0001
	Personal						0.9057	0.3515	1292	2.58	0.0101
	Work-related						0.8058	0.3552	1292	2.27	0.0234
	No experience (Ref)a
Gender x type of previous experience
	Female x curriculum-related						-0.4388	0.29	1292	-1.51	0.1305
	Female x personal						0.00728	0.3897	1292	0.02	0.9851
	Female x work-related						-0.6887	0.4191	1292	-1.64	0.1006
a Ref = reference category;
Fit statistics: Model a: restricted log pseudo-likelihood (RxPL) = 17297.80; Model b: restricted log pseudo-likelihood (RxPL) = 17433.01
N = 1553 due to 3 missing values on the outcome variable
Statistically significant findings (p > 0.05) are shown in bold font.
